# Supplementary material for: Key amino acids in RNA polymerase and helicase proteins regulate RNA synthesis efficiency in porcine reproductive and respiratory syndrome virus
Source: J Biol Chem. 2025 May 16;301(6):110247. doi: 10.1016/j.jbc.2025.110247 (PMC12180982; doi:10.1016/j.jbc.2025.110247)
Supplement: Supporting Information Text [file mmc1.xlsx]

## Sheet: Sheet1
Supporting information Text. Primers used in this study.
Target gene	Primer sequence (5’-3’)
nsp12-TRS6-luc-F1	CAACTTTAGGCCTGAATTGAAGCAACCCCTTTAACCAGAGTTTCAATGGAAAGACGCCAAAAACATAAAG
nsp12-TRS6-luc-F2	AATGCCACCAGCATGAGGTTTCATTTTCCCCCGGGCCCTGTCATTGAACCAACTTTAGGCCTGAATTGAAG
nsp12-TRS6-luc-F3	CGTTTAAACTTAAGCTTGCGCGCCAGAAAGGGAAAATTTATAAAGCTAATGCCACCAGCATGAGGTTTC
luc-T2A-R	CCACGTCACCGCATGTTAGAAGACTTCCTCTGCCCTCCACGGATCTTTCCGCCCTTC
T2A-TurboRFP-F	TCTAACATGCGGTGACGTGGAGGAGAATCCCGGCCCTATGAGCGAGCTGATCAAGGAG
TurboRFP-TRS7.1-R	GTGGTTATCATTTGCCGCAATCATCTGTGCCCCAGTTTGCT
TRS7.1-N-F	TTGCGGCAAATGATAACCACG
TRS7.1-N-R	CGGGTTTAAACGGGCCCTCCATGATTACGCCAAGCTTGC
TRS6-luc-T2A-TurboRFP-N-F	GGGCGCGCCAGAAAGGGAAAAT
TRS6-luc-T2A-TurboRFP-N-R	ATTACGCCAAGCTTGCGGCCG
ΔORF1b-F	TGCTAGCGGGCGCGCCAGAAAGGGAAAAT
nsp8-fusion-F	GGCTAGCCTCGAGATTACGCGTATGTGGGAAGCCGCCAAGCT
nsp8-fusion-R	GCCGCTGGCGGCTAGCAGTTTAAACACTGCTCCAGT
nsp9-fusion-F	TTAAACTGCTAGCCGCCAGCGGC
nsp9-fusion-R	ACCCTCACTAAGGGAAGCGGCCGCAAGCGTAATCTGGAACATCGT
Rep-TRS2-A-F	CGTTTAAACTTAAGCTTGGC
Rep-TRS2-A-R	CTAAAGTTGGTTCAATGACAGGGTTCAATTCAGGCCTAAAGTTG
Rep-TRS2-B-F	CCCTGTCATTGAACCAACTTTAGATGGAAGACGCCAAAAACATA
Rep-TRS2-B-R	CGGGTTTAAACGGGCCCTCCA
Rep-TRS3-A-R	TTACACTATGGTTACATTTGACCCTTCAATTCAGGCCTAAAGTTG
Rep-TRS3-B-F	GTCAAATGTAACCATAGTGTAATGGAAGACGCCAAAAACATA
Rep-TRS4-A-R	TCATTCCAGGTGAAACCAATTGCTTCAATTCAGGCCTAAAGTTG
Rep-TRS4-B-F	AATTGGTTTCACCTGGAATGGATGGAAGACGCCAAAAACATA
Rep-TRS5-A-R	TAAAAAGACAGGCTAAAACGGTTGCTTCAATTCAGGCCTAAAGTTG
Rep-TRS7.1-A-R	TAAATGCGTGGTTATCATTTGCCGTTCAATTCAGGCCTAAAGTTG
Rep-TRS7.1-B-F	CAAATGATAACCACGCATTTATGGAAGACGCCAAAAACATA
Rep-TRS7.2-A-R	TTTTAACAAGGTTTACCACTCCCTTTCAATTCAGGCCTAAAGTTG
Rep-TRS7.2-B-F	GAGTGGTAAACCTTGTTAAAATGGAAGACGCCAAAAACATA
Rbz-5’-Luc-F1	GATGAGGCCGAAAGGCCGAAAACGCGGTATCCCGCTTCATGACGTATAGGTGTTGGCTCT
Rbz-5’-Luc-F2	ATAGGGAGACCCAAGCTGGCCTTTCAACTGATGAGGCCGAAAGGCCGA
Rbz-5’-Luc-R	TATGTTTTTGGCGTCTTCCATGGTTAAAGGGGTGGAGAGACC
Luc-N-F	ATGGAAGACGCCAAAAAC
Luc-N-R	TGCGTGGTTATCATTTGCCGTTACACGGCGATCTTTCCGC
N-HDR-F	ATGCCAAATAACAACGGCA
N-HDR-R1	TCGGAATGTTGCCCAGCCGGCGCCAGCGAGGAGGCTGGGACCATGCCGGCCTTACGCCAAGCTTGCGGCCGC
N-HDR-R2	CGGGTTTAAACGGGCCCTGGTCCCATTCGCCATTACCCAGGGGACGGTCCCCTCGGAATGTTGCCCAGCCG
nsp9-HA-F	TAATACGACTCACTATAGGCTAGCATGGGAGCAGTGTTTAAACTGCTAG
nsp9-HA-R1	GTAATCTGGAACATCGTATGGGTATCCACTCTCATGATTGGACCTGAGTT
nsp9-HA-R2	ACCCTCACTAAAGGGAAGCGGCCGCTCAAGCGTAATCTGGAACATCGTATG
nsp9-E141N-A-F	AGGCTAGCCTCGAGAATTCACG
nsp9-E141N-A-R	GAGACCAATATTAGGCGCGT
nsp9-E141N-B-F	ACGCGCCTAATATTGGTCTC
nsp9-E141N-B-F	AACCCTCACTAAAGGGAAGCG
nsp9-Q163K-A-R	ACCTAGTATTCTTTAAAACTC
nsp9-Q163K-B-F	GAGTTTTAAAGAATACTAGGT
nsp9-V201I-A-R	TGTAGCCAATATGGAGCGC
nsp9-V201I-B-F	GGCGCTCCATATTGGCTACA
nsp9-S308G-A-R	AGGGACGCCCTGAATGTCCT
nsp9-S308G-B-F	AGGACATTCAGGGCGTCCCT
nsp9-I352V-A-R	CCAACGCAACGAAGTTATTGG
nsp9-I352V-B-F	CCAATAACTTCGTTGCGTTG
nsp9-V363I-A-R	CCTGGGTGATACCACTCAAC
nsp9-V363I-B-F	CGTTGAGTGGTATCACCCAG
nsp9-N416H-A-R	GAAGGTGGGCGGCAAACCAGC
nsp9-N416H-B-F	CGCTGGTTTGCCGCCCACCT
nsp9-L418I-A-R	AGGCGAGTTCATAAATAAGATTGGC
nsp9-L418I-B-F	CTTATTTATGAACTCGCCTG
nsp9-E426D-A-R	ACGGTAGATGATCCTCAGCAC
nsp9-E426D-B-F	TGCTGAGGATCATCTACCGT
nsp9-S591A-A-R	TGCAGCCGCGGCGGCGTAGTA
nsp10-HA-F	GACTCACTATAGGCTAGCCTCGAGATGGGGAAGAAGTCCAGAATG
nsp10-HA-R1	AATCTGGAACATCGTATGGGTATCCACTTTCCAGGTCTGCGCAAATAGC
nsp10-P13S-A-F1	GGGGAAGAAGTCCAGAATGTGCGGGTACTGCGGGGCCTCAGCTCCGT
nsp10-P13S-A-F2	ACTCACTATAGGCTAGCCTCGAGATGGGGAAGAAGTCCAGAATG
nsp10-P13S-A-R	TAACCCTCACTAAAGGGAA
nsp10-S51D-A-F	CGACTCACTATAGGCTAGCC
nsp10-S51D-A-R	GGTTCGCACTCATCACAAGA
nsp10-S51D-B-F	TTCTTGTGATGAGTGCGAAC
nsp10-L57T-A-R	GCCTTTTCCTGTGGGGGGTTC
nsp10-L57T-B-F	GAACCCCCCACAGGAAAAGGCA
nsp10-I80L-A-R	ACATGCATGAGCACAGTCCG
nsp10-I80L-B-F	GGACTGTGCTCATGCATGT
nsp10-S103A-A-R	ACGCCTAACAGCGACTAATCC
nsp10-S103A-B-F	GCGGATTAGTCGCTGTTAGG
nsp10-R182K-A-R	CCAAAGCTTTAATCATGTCG
nsp10-R312K-A-R	TGCCCATATTTGACAGGTTTTTC
nsp10-R312K-B-F	TGGAAAAACCTGTCAAATATGG
nsp10-K349E-A-R	GTGAATCTTCAGTGGGTAAATG
nsp10-K349E-B-F	GCATTTACCCACTGAAGATTC
nsp10-R354K-A-R	GCTCTTTGTTTGTTGAGTGA
nsp10-R354K-B-F	ATTCACTCAACAAACAAAGAG
nsp10-G387S-A-R	TGACGGGTGTGCTTTTCGCG
nsp10-G387S-B-F	CCGCGAAAAGCACACCCGT
nsp12-V20I-A-F	TGGGAGGTCTATATAAGCAGA
nsp12-V20I-A-R	CAGTAGAATTAATAGGAACT
nsp12-V20I-B-F	CGAGTTCCTATTAATTCTAC
nsp12-V20I-B-F	AACCCTCACTAAAGGGAAGC
nsp12-D118E-A-F	ACTCACTATAGGCTAGCCT
nsp12-D118E-A-R	CGAAACGCTTCATTGTAATC
nsp12-D118E-B-F	GGATTACAATGAAGCGTTTC
nsp12-K130R-A-R	GGCATTAGCCCTATAAATTTTC
nsp12-K130R-B-F	GGAAAATTTATAGGGCTA
nsp12-N132T-A-R	GCTGGTGGCAGTAGCTTTATA
nsp12-N132T-B-F	TATAAAGCTACTGCCACCAGC
nsp12-M136L-A-R	TGAAACCTCAAGCTGGTGGC
nsp1α-HA-F	ATAGGGAGACCCAAGCTGGCTAGCATGTCTGGGATACTTGATCGGTGC
nsp1α-HA-R1	AATCTGGAACATCGTATGGGTATCCACTCATAGCACACTCAAAAGGGCAA
nsp1α-HA-R2	CGGGTTTAAACGGGCCCTCTAGATCAAGCGTAATCTGGAACATCGTATGGGT
nsp1β-HA-F	TATAGGGAGACCCAAGCTGGCTAGCATGGCTGACGTCTATGACATTGGT
nsp1β-HA-R1	AATCTGGAACATCGTATGGGTATCCACTACCGTACCACTTATGACTGCCA
nsp2-HA-F	ATAGGGAGACCCAAGCTGGCTAGCATGGCCGGAAAGAGAGCAAGGAAAAC
nsp2-HA-R1	AATCTGGAACATCGTATGGGTATCCACTTCCCCCTGAAGGCTTGGAAATT
nsp3-HA-F	TAGGGAGACCCAAGCTGGCTAGCATGGGCCCACACCTCATTGCTGCCT
nsp3-HA-R1	AATCTGGAACATCGTATGGGTATCCACTCTCAAGGAGGGACCCGAGCTGA
nsp4-HA-F	TAGGGAGACCCAAGCTGGCTAGCATGGGCGCTTTCAGAACTCAAAAG
nsp4-HA-R1	AATCTGGAACATCGTATGGGTATCCACTTTCCAGTTCGGGTTTGGCAGCA
nsp5-HA-F	TAGGGAGACCCAAGCTGGCTAGCATGGGAGGCCTTTCCACAGTTCA
nsp5-HA-R1	AATCTGGAACATCGTATGGGTATCCACTCTCGGCAAAGTATCGCAAGAAG
nsp7-HA-F	TAGGGAGACCCAAGCTGGCTAGCATGTCGCTGACTGGTGCCCTCGC
nsp7-HA-R1	AATCTGGAACATCGTATGGGTATCCACTTTCCCACTGAGCTCTTCTAT
nsp11-HA-F	TAGGGAGACCCAAGCTGGCTAGCATGGAAGGGTCGAGCTCCCCGCT
nsp11-HA-R1	AATCTGGAACATCGTATGGGTATCCACTTTCAAGTTGAAAATAGGCCGTC
nsp12-HA-F	TAGGGAGACCCAAGCTGGCTAGCATGGGCCGCCATTTTACCTGGTA
nsp12-HA-R1	AATCTGGAACATCGTATGGGTATCCACTTCAATTCAGGCCTAAAGTTGGT
